# Supplementary material for: Psychological Antecedents of Healthcare Workers towards Monkeypox Vaccination in Nigeria
Source: Vaccines (Basel). 2022 Dec 15;10(12):2151. doi: 10.3390/vaccines10122151 (PMC9783513; doi:10.3390/vaccines10122151)
Supplement: Supplementary file 1 [file vaccines-10-02151-s001.zip]

Archive with 1 entries (1 files):
- vaccines-2092201-supplementary.pdf
